# Supplementary material for: A mathematical model captures the role of adenyl cyclase Cyr1 and guanidine exchange factor Ira2 in creating a growth‐to‐hyphal bistable switch in Candida albicans
Source: FEBS Open Bio. 2022 Aug 30;12(10):1700–16. doi: 10.1002/2211-5463.13470 (PMC9527597; doi:10.1002/2211-5463.13470)
Supplement: Supplementary file 1 — Appendix S1. Matlab file get a conservation relationship from the stoichiometric matrix (Appendix S2), The output from the Matlab file gives the linearly dependent variables. This is cut and pasted in the Appendix S2 file in the second sheet. This gives the conservation relationship. [file FEB4-12-1700-s009.m]

clear 
close all
clc

% matrix =    [1 -1  0  0  0  0  0  0  0; 
%              0  1 -1  0  0  0  0  0  0;
%              0  0  1 -1  0  0 -1  0  0;
%              0  0  1  1 -1  0  0  0  0;
%              0  0  0  0  1 -1  0  0  0;
%              0  0  0  0  0  0  1 -1  0;
%             -1 -1  0  0  0  1  0  1  1;
%              1  1  0  0  0 -1  0 -1 -2;
%              0  0  0  0  0  0  0  0  1;
%              0  0  0  0 -1  0  1  0  0;
%              0  0  0  0  1  0 -1  0  0];

% matrix = [1 1 1; 2 2 2; 0.4 0.4 0.4 ];

% Directly read from excel file

matrix = xlsread('MAIN_MODEL-1.xlsx',1);
%matrix = xlsread('stoichiometry.xlsx',1);

matsize = size(matrix);
row = matsize(1);
col = matsize(2);

ap = [matrix eye(row,row)];
rechelon = rref(ap);
rremat= rechelon(:,1:col);
augmat = rechelon(:,col+1:end);

sz = rremat(1:row,:)==0;
sumrow = sum(sz,2);
[p q] = find(sumrow==col);

p
augmat(p,:)
 
