# Supplementary material for: A mathematical model captures the role of adenyl cyclase Cyr1 and guanidine exchange factor Ira2 in creating a growth‐to‐hyphal bistable switch in Candida albicans
Source: FEBS Open Bio. 2022 Aug 30;12(10):1700–16. doi: 10.1002/2211-5463.13470 (PMC9527597; doi:10.1002/2211-5463.13470)
Supplement: Supplementary file 2 — Appendix S2. The stoichiometry matrix for MAIN_MODEL‐1. [file FEB4-12-1700-s004.xlsx]

## Sheet: scaffold2003
	r1	r2	r3	r4	r5	r6	r7	r8	r9	r10	r11	r12	r13	r14	r15	r16	r17	r18	r19	r20	r21	r22	r23	r24	r25	r26	r27	r28	r29
RD	-1	0	0	1	0	0	0	0	0	0	0	0	0	0	0	0	0	0	0	0	0	0	0	0	0	0	0	0	0
C25	-1	1	0	0	0	0	0	0	0	0	0	0	0	0	0	0	0	0	0	0	0	0	0	0	0	0	0	0	0
IRA2	0	0	-1	1	-1	0	0	0	0	1	0	0	0	0	0	0	0	0	0	0	0	0	0	0	0	0	0	0	0
CYR1	0	0	0	0	-1	-1	0	1	0	0	0	0	0	0	0	0	0	0	0	0	0	0	0	0	0	0	0	0	0
RTP	0	1	-1	0	0	0	-1	0	1	0	0	0	0	0	0	0	0	0	0	0	0	0	0	0	0	0	0	0	0
ATP	0	0	0	0	0	-1	0	0	0	-1	0	1	0	0	0	0	0	0	0	0	0	0	0	0	0	0	0	0	0
CAMP	0	0	0	0	0	0	0	1	0	0	-1	0	-1	-1	-1	-1	0	1	0	0	0	0	0	0	-1	-1	0	0	0
C	0	0	0	0	0	0	0	0	0	0	0	0	0	0	0	0	2	0	-1	0	-1	1	0	0	0	0	0	0	0
R	0	0	0	0	0	0	0	0	0	0	0	0	0	0	0	0	0	1	-1	0	0	0	0	0	0	0	0	0	0
PDE1	0	0	0	0	0	0	0	0	0	0	0	0	0	0	0	0	0	0	0	0	-1	0	0	1	0	0	0	0	0
PDE2	0	0	0	0	0	0	0	0	0	0	0	0	0	0	0	0	0	0	0	0	0	0	0	0	0	-1	1	0	0
PKA	0	0	0	0	0	0	0	0	0	0	0	0	-1	0	0	0	0	0	0	1	0	0	0	0	0	0	0	0	0
PDE1P	0	0	0	0	0	0	0	0	0	0	0	0	0	0	0	0	0	0	0	0	0	1	-1	0	-1	0	0	0	1
AMP	0	0	0	0	0	0	0	0	0	0	0	0	0	0	0	0	0	0	0	0	0	0	0	0	0	0	1	-1	1
PPA	0	0	0	0	0	0	0	0	0	0	0	0	0	0	0	0	0	0	0	0	0	0	-1	1	0	0	0	0	0
C1	1	-1	0	0	0	0	0	0	0	0	0	0	0	0	0	0	0	0	0	0	0	0	0	0	0	0	0	0	0
C3	0	0	1	-1	0	0	0	0	0	0	0	0	0	0	0	0	0	0	0	0	0	0	0	0	0	0	0	0	0
C5	0	0	0	0	1	0	0	0	0	-1	0	0	0	0	0	0	0	0	0	0	0	0	0	0	0	0	0	0	0
C6	0	0	0	0	0	1	-1	0	0	1	0	0	0	0	0	0	0	0	0	0	0	0	0	0	0	0	0	0	0
C7	0	0	0	0	0	0	1	-1	0	0	0	0	0	0	0	0	0	0	0	0	0	0	0	0	0	0	0	0	0
C8	0	0	0	0	0	0	0	1	-1	0	0	0	0	0	0	0	0	0	0	0	0	0	0	0	0	0	0	0	0
C13	0	0	0	0	0	0	0	0	0	0	0	0	1	-1	0	0	0	0	0	0	0	0	0	0	0	0	0	0	0
C14	0	0	0	0	0	0	0	0	0	0	0	0	0	1	-1	0	0	0	0	0	0	0	0	0	0	0	0	0	0
C15	0	0	0	0	0	0	0	0	0	0	0	0	0	0	1	-1	0	0	0	0	0	0	0	0	0	0	0	0	0
C16	0	0	0	0	0	0	0	0	0	0	0	0	0	0	0	1	-1	0	0	0	0	0	0	0	0	0	0	0	0
C17	0	0	0	0	0	0	0	0	0	0	0	0	0	0	0	0	2	-1	0	0	0	0	0	0	0	0	0	0	0
C19	0	0	0	0	0	0	0	0	0	0	0	0	0	0	0	0	0	0	1	-2	0	0	0	0	0	0	0	0	0
C21	0	0	0	0	0	0	0	0	0	0	0	0	0	0	0	0	0	0	0	0	1	-1	0	0	0	0	0	0	0
C23	0	0	0	0	0	0	0	0	0	0	0	0	0	0	0	0	0	0	0	0	0	0	1	-1	0	0	0	0	0
C25	0	0	0	0	0	0	0	0	0	0	0	0	0	0	0	0	0	0	0	0	0	0	0	0	1	0	0	0	-1
C26	0	0	0	0	0	0	0	0	0	0	0	0	0	0	0	0	0	0	0	0	0	0	0	0	0	1	-1	0	0

## Sheet: scaffold
	RD	C25	IRA2	CYR1	RTP	ATP	CAMP	C	R	PDE1	PDE2	PKA	PDE1P	AMP	PPA	C1	C3	C5	C6	C7	C8	C9	C13	C14	C15	C16	C17	C19	C21	C23	C25	C26
	1	0	0	0	1	0	0	0	0	0	0	0	0	0	0	1	1	0	0	1	1	0	0	0	0	0	0	0	0	0	0	0
	0	1	0	0	0	0	0	0	0	0	0	0	0	0	0	1	0	0	0	0	0	0	0	0	0	0	0	0	0	0	0	0
	0	0	1	0	0	0	0	0	0	0	0	0	0	0	0	0	1	1	0	0	0	0	0	0	0	0	0	0	0	0	0	0
	0	0	0	1	0	0	0	0	0	0	0	0	0	0	0	0	0	1	1	1	0	0	0	0	0	0	0	0	0	0	0	0
	0	0	0	0	0	0	0	1	0	0	0	2	0	0	0	0	0	0	0	0	0	0	2	2	2	2	0	1	1	0	0	0
	0	0	0	0	0	0	0	0	1	0	0	2	0	0	0	0	0	0	0	0	0	0	2	2	2	2	1	1	0	0	0	0
	0	0	0	0	0	0	0	0	0	1	0	0	1	0	0	0	0	0	0	0	0	0	0	0	0	0	0	0	1	1	1	0
	0	0	0	0	0	0	0	0	0	0	1	0	0	0	0	0	0	0	0	0	0	0	0	0	0	0	0	0	0	0	0	1
	0	0	0	0	0	0	0	0	0	0	0	0	0	0	1	0	0	0	0	0	0	0	0	0	0	0	0	0	0	1	0	0

## Sheet: sum
	B	C	Sum (B + C)
RD	7.12772	9.62142	16.7491					RDT	44.5141
CD25	10.5083	9.50833	20.0167
RTP	3.03324	2.03324	5.06649
IRA2	3.20784	5.84506	9.0529
CYR1	1.81597	0.815966	2.63193
ATP	1.95345	3.93377	5.88722
CAMP	1	0.449329	1.44933
PKA	7.2047 E-2	1.07205	1.07205
R	28.5254	31.5254	60.0508
C	2.8583	3.8583	6.71659
PDE1	13.7513	15.1975	28.9488
PDE1P	1.54149	2.54149	4.08299
PDE2	0.986434	1.98643	2.97287
AMP	3.74124	3.06307	6.8043
PPA	10.5083	9.50833	20.0167
C1	4.51666	5.51666	10.0333
C3	4.51666	5.51666	10.0333
C5	38.2213	34.5841	72.8054
C6	77.3115	85.4425	162.754
C7	9.62139	7.1277	16.7491
C8	1.81597	0.815966	2.63193
C13	0.156518	1.15652	1.31304
C14	0.936838	3.43754	4.37438
C15	1.21637	2.21637	3.43274
C16	73.5659	66.5652	140.131
C17	3.8583	2.8583	6.71659
C19	0.374631	1.37463	1.74926
C21	2.03324	3.03324	5.06649
C23	2.03324	3.03324	5.06649
C25	17.1549	12.7087	29.8635
C26	10.5083	9.50833	20.0167
