# Supplementary material for: A mathematical model captures the role of adenyl cyclase Cyr1 and guanidine exchange factor Ira2 in creating a growth‐to‐hyphal bistable switch in Candida albicans
Source: FEBS Open Bio. 2022 Aug 30;12(10):1700–16. doi: 10.1002/2211-5463.13470 (PMC9527597; doi:10.1002/2211-5463.13470)
Supplement: Supplementary file 3 — Appendix S3. The.NET CRNT file for Model‐1. [file FEB4-12-1700-s001.NET]

{SRIRAM_CANDIDA}{}#3{RD,CD25,RTP,IRA2,CYR1,ATP,CAMP,PKA,R,C,PDE1,PDE1P,PDE2,AMP,PPA,C1,C3,C5,C6,C7,C8,C13,C14,C15,C16,C17,C19,C21,C23,C25,C26}{RD + CD25,C1,RTP + CD25,RTP + IRA2,C3,RD + IRA2,IRA2 + CYR1,C5,ATP + CYR1,C6,C6 + RTP,C7,CAMP + C8,C8,RTP + CYR1,C5 + ATP,C6 + IRA2,CAMP,0,ATP,CAMP + PKA,C13,C13 + CAMP,C14,C14 + CAMP,C15,C15 + CAMP,C16,2C + 2C17,C17,R + CAMP,R + C,C19,2C19,PKA,C + PDE1,C21,PDE1P + C,PDE1P + PPA,C23,PDE1 + PPA,PDE1P + CAMP,C25,AMP + PDE1P,CAMP + PDE2,C26,AMP + PDE2,AMP}{1,2,R2,3,N4,5,R5,6,N7,8,R9,10,R11,12,R12,13,N14,15,R16,17,R18,19,N19,20,R21,22,R23,24,R25,26,R27,28,R28,29,R30,31,N32,33,R34,35,R36,37,R37,38,N39,40,R40,41,N42,43,R43,44,N45,46,R46,47,N48,19,N}
