# Supplementary material for: A mathematical model captures the role of adenyl cyclase Cyr1 and guanidine exchange factor Ira2 in creating a growth‐to‐hyphal bistable switch in Candida albicans
Source: FEBS Open Bio. 2022 Aug 30;12(10):1700–16. doi: 10.1002/2211-5463.13470 (PMC9527597; doi:10.1002/2211-5463.13470)
Supplement: Supplementary file 5 — Appendix S5. Xppaut file used for all the simulations. This contains the estimated parameters as well as CRNT parameters to simulate Figs. 2‐5. [file FEB4-12-1700-s008.ode]

#########CRNT file: MAIN_MODEL-1.NET
######### XLS file for stoichiometry: MAIN_MODEL-1.xlsx

#####  Rewritten Equations
# R1: RD + CD25 <---------> C1     r1=kf1*CD25*RD-kr1*C1
# R2: C1 ------> RTP + CD25        r2 = kf2*C1
# R3: RTP + IRA2 <---> C3          r3= kf3*RTP*IRA2- kr3*C3
# R4: C3 ---->RD + IRA2            r4= kf4*C3
# R5: IRA2 + CYR1 <---> C5         r5=kf5*IRA2*CYR1-kr5*C5
# R6: ATP + CYR1 <---> C6          r6=kf6*ATP*CYR1-kr6*C6
# R7: C6 + RTP <----> C7           r7=kf7*C6*RTP - kr7*C7
# R8: C7 -----> CAMP + C8          r8=kf8*C7
# R9: C8 <---> RTP + CYR1         r9=kf9*C8-kr9*RTP*CYR1   
# R10:C5 + ATP <--->  C6 + IRA2   r10=kf10*C5*ATP-kr10*C6*IRA2
# R11:CAMP --->0                  r11=kf11*CAMP
# R12:0 <-----> ATP               r12=kf12-kr12*ATP 
# R13: CAMP + PKA<--->C13          r13=kf13*CAMP*PKA-kr13*C13
# R14: C13 + CAMP <---> C14        r14=kf14*C13*CAMP-kr14*C14
# R15: C14 + CAMP <---> C15        r15=kf15*C14*CAMP-kr15*C15
# R16: C15 + CAMP <---> C16        r16=kf16*C15*CAMP-kr16*C16
# R17: C16 <----> 2C + 2C17        r17=kf17*C16-kr17*(C^2)*(C17^2)
# R18: C17 ------> R + CAMP        r18=kf18*C17
# R19: R + C <----> C19            r19=kf19*R*C-kr19*C19
# R20: 2*C19 <----> PKA            r20=kf20*(C19^2)-kr20*PKA
# R21: C + PDE1 <---> C21          r21=kf21*C*PDE1 - kr21*C21
# R22: C21----> PDE1P + C          r22=kf22*C21
# R23: PDE1P + PPA <---> C23       r23=kf23*PDE1P*PPA-kr23*C23
# R24: C23 ----> PDE1 + PPA        r24=kf24*C23
# R25: PDE1P + CAMP <---> C25      r25=kf25*CAMP*PDE1P - kr25*C25
# R26: CAMP + PDE2 <----> C26      r26=kf26*CAMP*PDE2-kr26*C26
# R27: C26 ------> AMP + PDE2      r27=kf27*C26
# R28: AMP ----> 0                 r28=kf28*AMP
# R29: C25 ----> AMP + PDE1P       r29=kf29*C25

 
  
#############Parameters######
############ IRA2T can exhibit bistability at 18
#par IRA2T=18,CD25T=4,CYR1T=25,RAST=50
#par IRA2T=15,CT=5,RT=5,


####################New conservation constants 

#par CYR1T=5,IRA2T=50,CD25T=4,RAST=100
#par PDE1T=5,PDE2T=5,CT=50,RT=50,PPAT=5 

##################### Figure-2 ###############

#### The following parameters gives figure-2 A,B, and C.
#### Adjust the norm = 10000 in AUTO.
#### CYR1T is the parameter.

par CYR1T=5,IRA2T=50,CD25T=4,RAST=100
par PDE1T=5,PDE2T=5,CT=50,RT=50,PPAT=5 
par kf12=9.5940921

######## The following constants are for Figure-2D. kf12 = 0.

#par CYR1T=5,IRA2T=50,CD25T=4,RAST=100
#par PDE1T=5,PDE2T=5,CT=50,RT=50,PPAT=5 
#par kf12=0

###################################################
################## FIGURE-3 #####################
#### The following constants are for Figure-3. IRA2T is the parameter.
#### Adjust the norm = 10000 in AUTO.

#par IRA2T=0.01,CYR1T=500,CD25T=4,RAST=100
#par PDE1T=5,PDE2T=5,CT=50,RT=50,PPAT=5 
# par kf12=9.5940921


####################################################
################## FIGURE-4 #####################
#### The following constants are for Figure-4. 
#### kf12 is the parameter for Figure-4A.
#### Adjust the norm = 10000 in AUTO.

#par kf12=0.01
#par IRA2T=50,CYR1T=500,CD25T=4,RAST=100
#par PDE1T=5,PDE2T=5,CT=50,RT=50,PPAT=5 

##################################################
################## FIGURE-5 #####################
#### The following constants are for Figure-5. 
#### kf12 is the parameter for Figure-5A, B, C.
#### Adjust the norm = 10000 in AUTO.

###### Figure-5A for kf12 vs IRA2T
#par kf12=0.01
#par IRA2T=15,CYR1T=500,CD25T=4,RAST=100
#par PDE1T=5,PDE2T=5,CT=50,RT=50,PPAT=5 

#######Figure-5A for kf12 vs CYR1T
#par kf12=0.01
#par CYR1T=500,IRA2T=15,CD25T=4,RAST=100
#par PDE1T=5,PDE2T=5,CT=50,RT=50,PPAT=5

#######Figure-5B for IRA2T=0
# par kf12=0.01
# par IRA2T=0,CYR1T=5,CD25T=4,RAST=100
# par PDE1T=5,PDE2T=5,CT=50,RT=50,PPAT=5


#######Figure-5B for CYR1T=0
#par kf12=0.01
#par CYR1T=0,IRA2T=50,CD25T=4,RAST=100
#par PDE1T=5,PDE2T=5,CT=50,RT=50,PPAT=5


#######Figure-5C for IRA2T=CYR1T=50
# par kf12=0.01
# par CYR1T=50,IRA2T=50,CD25T=4,RAST=100
# par PDE1T=5,PDE2T=5,CT=50,RT=50,PPAT=5

#######Figure-5C for IRA2T=50,CYR1T=150
# par kf12=0.01
# par CYR1T=150,IRA2T=50,CD25T=4,RAST=100
# par PDE1T=5,PDE2T=5,CT=50,RT=50,PPAT=5


###########################
######From calculation########
par kf1=2.6702E-2
par kr1=0.0085
par kf2=0.0050
par kf3=0.20554648
par kr3=0.0077
par kf4=0.2000
######CRNT#############
par kf5=0.18971829
par kr5=2.6163E-2
par kf6=3.7537582
par kr6=7.4770E-2
par kf7=3.6846E-2
par kr7=0.1039351
par kf8=0.79413092
par kf9=12.486667
par kr9=2.7294819
par kf10=1.4802E-2
par kr10=4.0322E-3
par kf11=1
#par kf12=9.5940921
par kr12=1
#########################
par  kf13=0.00009
par  kr13=33
par  kf14=0.00009
par  kr14=33
par  kf15=0.000125 
par  kr15=110
par  kf16=0.000125
par  kr16=32.5
par  kf17=60
par  kr17=0.00003
###########From CRNT ##########
par  kf18=0.75147295
par  kf19=4.7825E-2
par  kr19=2.6692966
par  kf20=60 
par  kr20=0.00003
############################
par kf21=5.0883E-2 
par kr21=0.2016 
par kf22=0.18
##########From CRNT#########
par kf23=0.12346798
par kr23=0.49182469
par kf24=0.49182469
#############################
par kf25=1.9228563
par kr25=34.1514
par kf29=4
par kf26=4
par kr26=34.1514
par kf27=8
par kf28=1


############# FULL CRNT CONSTANTS  ##################

#par kf1=2.6702E-2
#par kr1=0.22140275
#par kf2=0.22140275
#par kf3=0.20554648
#par kr3=0.22140275
#par kf4=0.22140275

##################################
#par kf5=0.18971829
#par kr5=2.6163E-2
#par kf6=3.7537582
#par kr6=7.4770E-2
#par kf7=3.6846E-2
#par kr7=0.1039351
#par kf8=0.79413092
#par kf9=12.486667
#par kr9=2.7294819
#par kf10=1.4802E-2
#par kr10=4.0322E-3
#par kf11=1
#par kf12=9.5940921
#par kr12=1
#par kf13=190.24416
#par kr13=78.310111
#par kf14=77.679886
#par kr14=11.430544
#par kf15=9.6497898
#par kr15=6.2403657
#par kf16=2.2702379
#par kr16=1.7830E-2
#par kf17=5.3671E-2
#par kr17=2.0544E-2
#par kf18=0.75147295
#par kf19=4.7825E-2
#par kr19=2.6692966
#par kf20=103.14004
#par kr20=180.79459
#par kf21=5.0883E-2
#par kr21=0.49182469
#par kf22=0.49182469
#par kf23=0.12346798
#par kr23=0.49182469
#par kf24=0.49182469
#par kf25=1.9228563
#par kr25=5.8292E-2
#par kf29=0.11449047
#par kf26=2.815359
#par kr26=9.5162E-2
#par kf27=0.16911965
#par kf28=1
##########################################

 
### Conservation relationship
RD = RAST-(C1+C3+C7+C8+RTP)
CD25=CD25T-C1
IRA2=IRA2T-(C3+C5)
CYR1=CYR1T-(C5+C6+C7)
PDE1 = PDE1T-(PDE1P + C21+C23+C25)
PDE2 = PDE2T-C26
C = CT-(2*C13+2*C14+2*C15+2*C16+C19+C21+2*PKA)
R = RT-(2*C13+2*C14+2*C15+2*C16+C19+C17+2*PKA)
PKAT=CT+RT
PKA=1/4*(PKAT-(4*C13+4*C14+4*C15+4*C16+2*C19+C17+C21+R+C))
PPA = PPAT-C23

######## Rate of the reactions
r1=kf1*CD25*RD-kr1*C1
r2=kf2*C1
r3=kf3*RTP*IRA2- kr3*C3
r4=kf4*C3
r5=kf5*IRA2*CYR1-kr5*C5
r6=kf6*ATP*CYR1-kr6*C6
r7=kf7*C6*RTP - kr7*C7
r8=kf8*C7
r9=kf9*C8-kr9*RTP*CYR1   
r10=kf10*C5*ATP-kr10*C6*IRA2
r11=kf11*CAMP
r12=kf12-kr12*ATP 

r13=kf13*CAMP*PKA-kr13*C13
r14=kf14*C13*CAMP-kr14*C14
r15=kf15*C14*CAMP-kr15*C15
r16=kf16*C15*CAMP-kr16*C16
r17=kf17*C16-kr17*(C^2)*(C17^2)
r18=kf18*C17
r19=kf19*R*C-kr19*C19
r20=kf20*(C19^2)-kr20*PKA
r21=kf21*C*PDE1 - kr21*C21
r22=kf22*C21
r23=kf23*PDE1P*PPA-kr23*C23
r24=kf24*C23
r25=kf25*CAMP*PDE1P - kr25*C25
r26=kf26*CAMP*PDE2-kr26*C26
r27=kf27*C26
r28=kf28*AMP
r29=kf29*C25

### Differential equations


# RD' = -r1+r4
# CD25'= -r1+r2
# IRA2' = -r3+r4-r5+r10
# CYR1' = -r5-r6+r8

RTP' = r2-r3-r7+r9
ATP' = -r6-r10+r12
CAMP' = r8+r18-(r11+r13+r14+r15+r16+r25+r26)
PDE1P'=r22-r23-r25+r29
AMP' = r27-r28+r29

C1' = r1-r2
C3' = r3-r4
C5' = r5-r10
C6' = r6-r7+r10
C7' = r7-r8
C8' = r8-r9

C13'=r13-r14
C14'=r14-r15
C15'=r15-r16
C16'=r16-r17
C17'=2*r17-r18
C19'=r19-2*r20
C21'=r21-r22
C23'=r23-r24
C25'=r25-r29
C26'=r26-r27
################


#numerical settings

@ meth=cvode,total=1000,dt=0.05,tol=1e-8,atol=1e-7,maxstor=100000
@ bound=1e7

@ xlo=0,xhi=1000,ylo=0,yhi=25
@ xp=t,yp=RTP

#AUTO settings
@ dsmax=.5, dsmin=.0001, ds=.005, ntst=30, nmax=1000, npr=1000, 
@ parmin=0, parmax=2500
@ autoxmin=0, autoxmax=2500, autoymin=0, autoymax=25
@ autovar=RTP

done

#####################################################################
 
######################Parameters From CRNT TOOL BOX #######################################

par kf1=                          RD + CD25 --2.6702 E-2-> C1
par kr1=                              C1 --0.22140275-> RD + CD25
par kf2=                              C1 --0.22140275-> RTP + CD25
par kf3=                      RTP + IRA2 --0.20554648-> C3
par kr3=                              C3 --0.22140275-> RTP + IRA2
par kf4=                              C3 --0.22140275-> RD + IRA2
par kf5=                     IRA2 + CYR1 --0.18971829-> C5
par kr5=                              C5 --2.6163 E-2-> IRA2 + CYR1
par kf6=                      ATP + CYR1 ---3.7537582-> C6
par kr6=                              C6 --7.4770 E-2-> ATP + CYR1
par kf7=                        C6 + RTP --3.6846 E-2-> C7
par kr7=                              C7 ---0.1039351-> C6 + RTP
par kf8=                             C7 --0.79413092-> CAMP + C8
par kf9=                              C8 ---12.486667-> RTP + CYR1
par kr9=                      RTP + CYR1 ---2.7294819-> C8
par kf10=                        C5 + ATP --1.4802 E-2-> C6 + IRA2
par kr10=                       C6 + IRA2 --4.0322 E-3-> C5 + ATP
par kf11=                            CAMP -------1-----> 0
par kf12=                               0 ---9.5940921-> ATP
par kr12=                             ATP -------1-----> 0
par kf13=                     CAMP + PKA ---190.24416-> C13
par kr13=                             C13 ---78.310111-> CAMP + PKA
par kf14=                      C13 + CAMP ---77.679886-> C14
par kr14=                             C14 ---11.430544-> C13 + CAMP
par kf15=                      C14 + CAMP ---9.6497898-> C15
par kr15=                             C15 ---6.2403657-> C14 + CAMP
par kf16=                      C15 + CAMP ---2.2702379-> C16
par kr16=                             C16 --1.7830 E-2-> C15 + CAMP
par kf17=                             C16 --5.3671 E-2-> 2C + 2C17
par kr17=                      2C + 2C17 --2.0544 E-2-> C16
par kf18=                             C17 --0.75147295-> R + CAMP
par kf19=                           R + C --4.7825 E-2-> C19
par kr19=                             C19 ---2.6692966-> R + C
par kf20=                            2C19 ---103.14004-> PKA
par kr20=                             PKA ---180.79459-> 2C19
par kf21=                        C + PDE1 --5.0883 E-2-> C21
par kr21=                             C21 --0.49182469-> C + PDE1
par kf22=                             C21 --0.49182469-> PDE1P + C
par kf23=                     PDE1P + PPA --0.12346798-> C23
par kr23=                             C23 --0.49182469-> PDE1P + PPA
par kf24=                             C23 --0.49182469-> PDE1 + PPA
par kf25=                    PDE1P + CAMP ---1.9228563-> C25
par kr25=                             C25 --5.8292 E-2-> PDE1P + CAMP
par kf29=                             C25 --0.11449047-> AMP + PDE1P
par kf26=                     CAMP + PDE2 ---2.815359--> C26
par kr26=                             C26 --9.5162 E-2-> CAMP + PDE2
par kf27=                             C26 --0.16911965-> AMP + PDE2
par kf28=                             AMP -------1-----> 0

#######################################################################
             =====================
                             BASIC REPORT: NoName1
                             =====================
 
 Reaction network:
 ¯¯¯¯¯¯¯¯¯¯¯¯¯¯¯¯
                              RD + CD25 <-> C1
                                     C1 -> RTP + CD25
                             RTP + IRA2 <-> C3
                                     C3 -> RD + IRA2
                            IRA2 + CYR1 <-> C5
                             ATP + CYR1 <-> C6
                               C6 + RTP <-> C7
                                     C7 -> CAMP + C8
                                     C8 <-> RTP + CYR1
                               C5 + ATP <-> C6 + IRA2
                                   CAMP -> 0
                                      0 <-> ATP
                                    AMP -> 0
                             CAMP + PKA <-> C13
                             C13 + CAMP <-> C14
                             C14 + CAMP <-> C15
                             C15 + CAMP <-> C16
                                    C16 <-> 2C + 2C17
                                    C17 -> R + CAMP
                                  R + C <-> C19
                                   2C19 <-> PKA
                               C + PDE1 <-> C21
                                    C21 -> PDE1P + C
                            PDE1P + PPA <-> C23
                                    C23 -> PDE1 + PPA
                           PDE1P + CAMP <-> C25
                                    C25 -> AMP + PDE1P
                            CAMP + PDE2 <-> C26
                                    C26 -> AMP + PDE2
 Deficiency Information
                             ======================
 
 Deficiency of entire network = 7

 
