# Supplementary material for: A mathematical model captures the role of adenyl cyclase Cyr1 and guanidine exchange factor Ira2 in creating a growth‐to‐hyphal bistable switch in Candida albicans
Source: FEBS Open Bio. 2022 Aug 30;12(10):1700–16. doi: 10.1002/2211-5463.13470 (PMC9527597; doi:10.1002/2211-5463.13470)
Supplement: Supplementary file 7 — Appendix S7. The.NET CRNT file for Model‐2. [file FEB4-12-1700-s007.NET]

{SRIRAM_FINAL_2803_FULL}{}#3{RD,CD25,RTP,IRA2,CYR1,ATP,CAMP,PKA,R,C,PDE1,PDE1P,PDE2,AMP,PPA,C1,C3,C5,C6,C8,C9,C13,C14,C15,C16,C17,C19,C21,C23,C25,C26}{RD + CD25,C1,RTP + CD25,RTP + IRA2,C3,RD + IRA2,IRA2 + CYR1,C5,C5 + RTP,C6,RD + C5,RTP + CYR1,C8,C8 + ATP,C9,CAMP + C8,CAMP,0,ATP,CAMP + PKA,C13,C13 + CAMP,C14,C14 + CAMP,C15,C15 + CAMP,C16,2C + 2C17,C17,R + CAMP,R + C,C19,2C19,PKA,C + PDE1,C21,PDE1P + C,PDE1P + PPA,C23,PDE1 + PPA,PDE1P + CAMP,C25,CAMP + PDE2,C26,AMP + PDE2,AMP,AMP + PDE1P}{1,2,R2,3,N4,5,R5,6,N7,8,R9,10,R10,11,N12,13,R14,15,R15,16,N17,18,N18,19,R20,21,R22,23,R24,25,R26,27,R27,28,R29,30,N31,32,R33,34,R35,36,R36,37,N38,39,R39,40,N41,42,R42,47,N43,44,R44,45,N46,18,N}
