# Supplementary material for: A mathematical model captures the role of adenyl cyclase Cyr1 and guanidine exchange factor Ira2 in creating a growth‐to‐hyphal bistable switch in Candida albicans
Source: FEBS Open Bio. 2022 Aug 30;12(10):1700–16. doi: 10.1002/2211-5463.13470 (PMC9527597; doi:10.1002/2211-5463.13470)
Supplement: Supplementary file 8 — Appendix S8. XPPAUT file to get the bifurcation diagram given in Fig‐7. [file FEB4-12-1700-s003.ode]

#########CRNT file: SRIRAM_FINAL_2803_FULL.NET

##### Equations
# R1: RD + CD25 <---------> C1       r1=kf1*CD25*RD-kr1*C1  
# R2: C1 ------> RTP + CD25          r2 = kf2*C1
# R3: RTP + IRA2 <---> C3           r3= kf3*RTP*IRA2- kr3*C3
# R4: C3 ---->RD + IRA2             r4= kf4*C3
# R5: IRA2 + CYR1 <---> C5           r5=kf5*IRA2*CYR1-kr5*C5
# R6: C5 + RTP <----> C6            r6=kf6*C5*RTP-kr6*C6
# R7: C6 ---> RD   + C5             r7=kf7*C6 
# R8: RTP + CYR1 <---> C8           r8=kf8*RTP*CYR1-kr8*C8
# R9: C8 + ATP <----> C9           r9=kf9*C8*ATP - kr9*C9
# R10:C9 -----> CAMP + C8          r10=kf10*C9
# R11: CAMP --->0                  r11=kf11*CAMP
# R12: 0 <-----> ATP               r12 = kf12-kr12*ATP 
# R13: CAMP + PKA<--->C13          r13=kf13*CAMP*PKA-kr13*C13
# R14: C13 + CAMP <---> C14        r14=kf14*C13*CAMP-kr14*C14
# R15: C14 + CAMP <---> C15        r15=kf15*C14*CAMP-kr15*C15
# R16: C15 + CAMP <---> C16        r16=kf16*C15*CAMP-kr16*C16
# R17: C16 <----> 2C + 2C17        r17=kf17*C16-kr17*(C^2)*(C17^2)
# R18: C17 ------> R + CAMP        r18=kf18*C17
# R19: R + C <----> C19            r19=kf19*R*C-kr19*C19
# R20: 2*C19 <----> PKA            r20=kf20*(C19^2)-kr20*PKA
# R21: C + PDE1 <---> C21          r21=kf21*C*PDE1 - kr21*C21
# R22: C21----> PDE1P + C          r22=kf22*C21
# R23: PDE1P + PPA <---> C23       r23=kf23*PDE1P*PPA-kr23*C23
# R24: C23 ----> PDE1 + PPA        r24=kf24*C23
# R25: PDE1P + CAMP <---> C25      r25=kf25*CAMP*PDE1P - kr25*C25
# R26: CAMP + PDE2 <----> C26      r26=kf26*CAMP*PDE2-kr26*C26
# R27: C26 ------> AMP + PDE2      r27=kf27*C26
# R28: AMP ----> 0                 r28=kf28*AMP
# R29: C25 ----> AMP + PDE1P       r29=kf29*C25


### Conservation relationship
CD25=CD25T-C1
IRA2=IRA2T-(C5+C6+C3)
CYR1=CYR1T-(C5+C6+C8+C9)
RD = RAST-(C6+C8+C9+C1+RTP+C3)
PDE1 = PDE1T-(PDE1P + C21+C23+C25)
PDE2 = PDE2T-C26
C = CT-(2*C13+2*C14+2*C15+2*C16+C19+C21+2*PKA)
R = RT-(2*C13+2*C14+2*C15+2*C16+C19+C17+2*PKA)
PKAT=CT+RT
PKA=1/4*(PKAT-(4*C13+4*C14+4*C15+4*C16+2*C19+C17+C21+R+C))
PPA = PPAT-C23

######## Rate of the reactions
r1=kf1*CD25*RD-kr1*C1
r2 = kf2*C1
r3= kf3*RTP*IRA2- kr3*C3
r4= kf4*C3
r5=kf5*IRA2*CYR1-kr5*C5
r6=kf6*C5*RTP-kr6*C6
r7=kf7*C6      
r8=kf8*RTP*CYR1-kr8*C8
r9=kf9*C8*ATP - kr9*C9
r10=kf10*C9
r11=kf11*CAMP
r12 = kf12-kr12*ATP 
r13=kf13*CAMP*PKA-kr13*C13
r14=kf14*C13*CAMP-kr14*C14
r15=kf15*C14*CAMP-kr15*C15
r16=kf16*C15*CAMP-kr16*C16
r17=kf17*C16-kr17*(C^2)*(C17^2)
r18=kf18*C17
r19=kf19*R*C-kr19*C19
r20=kf20*(C19^2)-kr20*PKA
r21=kf21*C*PDE1 - kr21*C21
r22=kf22*C21
r23=kf23*PDE1P*PPA-kr23*C23
r24=kf24*C23
r25=kf25*CAMP*PDE1P - kr25*C25
r26=kf26*CAMP*PDE2-kr26*C26
r27=kf27*C26
r28=kf28*AMP
r29=kf29*C25

#############Parameters######
par CYR1T=0.01,IRA2T=15,CD25T=10,RAST=150
par PDE1T=5,PDE2T=5,CT=5,RT=5,PPAT=5 
#################Parameters CRNT #################

 par kf1=8.0195E-3
 par kr1=4.7069E-2
 par kf2=0.16306767
 par kf3=1.1164885
 par kr3=1.6860E-2
 par kf4=1.6860E-2
 par kf5=0.49858861
 par kr5=2.004166
 par kf6=3.8234221
 par kr6=9.6008E-2
 par kf7=0.23660292
 par kf8=0.27083361
 par kr8=0.32967995
 par kf9=0.15302192
 par kr9=5.5809E-2
 par kf10=0.38796563
 par kf11=1
 par kf12=24.082955
 par kr12=1
                      
 par kf13= 145.03135
 par kr13=59.699184
 par kf14=59.218736
 par kr14=21.791086
 par kf15=18.396272
 par kr15=4.7573006
 par kf16=1.7307005
 par kr16=1.7302E-2
 par kf17=5.2080E-2
 par kr17=1.5662E-2
 par kf18=0.57288032
 par kf19=3.1554315
 par kr19=43.582173
 par kf20=78.628113
 par kr20=137.82753
 par kf21=7.3589E-2
 par kr21=0.49182469
 par kf22=0.49182469
 par kf23=1.6323E-2
 par kr23=6.5024E-2
 par kf24=6.5024E-2
 par kf25=1.9228563
 par kr25=2.4535E-2
 par kf29=4.8188E-2
 par kf26=2.815359
 par kr26=9.5162E-2
 par kf27=0.16911965
 par kf28=1
 
 
#######CRNT parameters##############

### Differential equations

#RD'=-r1+r4+r7
#C25'=-r1+r2
#E2'=-r3+r4-r5
#CYR1'=-r5-r8
#C'=2*R17+r22-r19-r21
#PDE1'=-r21+r24
# PPA'=-r23+r24
#PDE2=-r26+r27
#PKA'=-r13+r20
# R'=r18-r19

RTP'=r2-r3-r6-r8
ATP'=-r9+r12
CAMP'=r10+r18-(r11+r13+r14+r15+r16+r25+r26)
PDE1P'=r22-r23-r25+r29
AMP' = r27-r28+r29
C1'=r1-r2
C3'=r3-r4  
C5'=r5-r6+r7
C6'=r6-r7
C8'=r8-r9+r10
C9'=r9-r10
C13'=r13-r14
C14'=r14-r15
C15'=r15-r16
C16'=r16-r17
C17'=2*r17-r18
C19'=r19-2*r20
C21'=r21-r22
C23'=r23-r24
C25'=r25-r29
C26'=r26-r27


par vs=0.81, kdx=0.25

########Stand alone TF positive feedback regulation 
#x' = vs*(x^2)/(1+x^2) - kdx*x

####### Catalytic subunit regulating
#x' = C*vs*(x^2)/(1+x^2) - kdx*x

aux PKATOT = PKAT
aux CATSUB = C
aux REGSUB = R

# initial conditions


#numerical settings

@ meth=cvode,total=1000,dt=0.05,tol=1e-8,atol=1e-7,maxstor=100000
@ bound=1e7

@ xlo=0,xhi=1000,ylo=0,yhi=25
@ xp=t,yp=RTP

#AUTO settings
@ dsmax=.5, dsmin=.001, ds=.05, ntst=30, nmax=1000, npr=1000, 
@ parmin=0, parmax=250
@ autoxmin=-0.1, autoxmax=150, autoymin=-0.1, autoymax=50
@ autovar=RTP


done

The following parameters are obtained from CRNT toolbox and are used here.

# par kf1=                             RD + CD25 --8.0195 E-3-> C1
# par kr1=                              C1 --4.7069 E-2-> RD + CD25
# par kf2=                              C1 --0.16306767-> RTP + CD25
# par kf3=                      RTP + IRA2 ---1.1164885-> C3
# par kr3=                              C3 --1.6860 E-2-> RTP + IRA2
# par kf4=                              C3 --1.6860 E-2-> RD + IRA2
# par kf5=                     IRA2 + CYR1 --0.49858861-> C5
# par kr5=                              C5 ---2.004166--> IRA2 + CYR1
# par kf6=                        C5 + RTP ---3.8234221-> C6
# par kr6=                              C6 --9.6008 E-2-> C5 + RTP
# par kf7                              C6 --0.23660292-> RD + C5
# par kf8=                      RTP + CYR1 --0.27083361-> C8
# par kr8=                              C8 --0.32967995-> RTP + CYR1
# par kf9=                        C8 + ATP --0.15302192-> C9
# par kr9=                              C9 --5.5809 E-2-> C8 + ATP
# par kf10=                              C9 --0.38796563-> CAMP + C8
# par kf11=                            CAMP -------1-----> 0
# par kf12=                               0 ---24.082955-> ATP
# par kr12=                             ATP -------1-----> 0
                      
# par kf13=                      CAMP + PKA ---145.03135-> C13
# par kr13=                             C13 ---59.699184-> CAMP + PKA
# par kf14=                      C13 + CAMP ---59.218736-> C14
# par kr14=                             C14 ---21.791086-> C13 + CAMP
# par kf15=                      C14 + CAMP ---18.396272-> C15
# par kr15=                             C15 ---4.7573006-> C14 + CAMP
# par kf16=                      C15 + CAMP ---1.7307005-> C16
# par kr16=                             C16 --1.7302 E-2-> C15 + CAMP
# par kf17=                             C16 --5.2080 E-2-> 2C + 2C17
# par kr17=                       2C + 2C17 --1.5662 E-2-> C16
# par kf18=                             C17 --0.57288032-> R + CAMP
# par kf19=                           R + C ---3.1554315-> C19
# par kr19=                             C19 ---43.582173-> R + C
# par kf20=                            2C19 ---78.628113-> PKA
# par kr20=                             PKA ---137.82753-> 2C19
# par kf21=                        C + PDE1 --7.3589 E-2-> C21
# par kr21=                             C21 --0.49182469-> C + PDE1
# par kf22=                             C21 --0.49182469-> PDE1P + C
# par kf23=                     PDE1P + PPA --1.6323 E-2-> C23
# par kr23=                             C23 --6.5024 E-2-> PDE1P + PPA
# par kf24=                             C23 --6.5024 E-2-> PDE1 + PPA
# par kf25=                    PDE1P + CAMP ---1.9228563-> C25
# par kr25=                             C25 --2.4535 E-2-> PDE1P + CAMP
# par kf29=                             C25 --4.8188 E-2-> AMP + PDE1P
# par kf26=                     CAMP + PDE2 ---2.815359--> C26
# par kr26=                            C26 --9.5162 E-2-> CAMP + PDE2
# par kf27=                             C26 --0.16911965-> AMP + PDE2
# par kf28=                             AMP -------1-----> 0
 
 
#####################################################################

r1=kf1*CD25*RD-kr1*C1 [kf1 = M-1 s-1, kr1=S-1]
r2 = kf2*C1            [kf2=s-1]
r3= kf3*RTP*IRA2- kr3*C3 [kf3= M-1 s-1; kr3= s-1]
r4= kf4*C3               [kf4= s-1]
r5=kf5*IRA2*CYR1-kr5*C5  [kf5= M-1 s-1; kr5= s-1]
r6=kf6*C5*RTP-kr6*C6      [kf6= M-1 s-1; kr6= s-1]
r7=kf7*C6                  [kf7=s-1]
r8=kf8*RTP*CYR1-kr8*C8     [kf8= M-1 s-1; kr8= s-1]
r9=kf9*C8*ATP - kr9*C9     [kf9= M-1 s-1; kr9= s-1]
r10=kf10*C9                [kf10=s-1]
r11=kf11*CAMP              [kf11= s-1]
r12 = kf12-kr12*ATP        [kf12= M s-1; kr12= s-1]
r13=kf13*CAMP*PKA-kr13*C13      [kf13= M-1 s-1; kr13= s-1]
r14=kf14*C13*CAMP-kr14*C14      [kf14= M-1 s-1; kr14= s-1]
r15=kf15*C14*CAMP-kr15*C15      [kf15= M-1 s-1; kr15= s-1]
r16=kf16*C15*CAMP-kr16*C16      [kf16= M-1 s-1; kr16= s-1]
r17=kf17*C16-kr17*(C^2)*(C17^2) [kf17= s-1; kr3= M-3 s-1]
r18=kf18*C17                     [kr18= s-1]
r19=kf19*R*C-kr19*C19            [kf19= M-1 s-1; kr19= s-1]
r20=kf20*(C19^2)-kr20*PKA        [kf20= M-1 s-1; kr20= s-1]
r21=kf21*C*PDE1 - kr21*C21       [kf21= M-1 s-1; kr21= s-1]
r22=kf22*C21                      [kr22= s-1]
r23=kf23*PDE1P*PPA-kr23*C23       [kf23= M-1 s-1; kr23= s-1]
r24=kf24*C23                      [kr24= s-1]
r25=kf25*CAMP*PDE1P - kr25*C25    [kf25= M-1 s-1; kr25= s-1]
r26=kf26*CAMP*PDE2-kr26*C26       [kf26= M-1 s-1; kr26= s-1]
r27=kf27*C26                      [kr27= s-1]
r28=kf28*AMP                      [kr28= s-1]
r29=kf29*C25                      [kr29= s-1]
 
