# Supplementary material for: A mathematical model captures the role of adenyl cyclase Cyr1 and guanidine exchange factor Ira2 in creating a growth‐to‐hyphal bistable switch in Candida albicans
Source: FEBS Open Bio. 2022 Aug 30;12(10):1700–16. doi: 10.1002/2211-5463.13470 (PMC9527597; doi:10.1002/2211-5463.13470)
Supplement: Supplementary file 9 [file FEB4-12-1700-s002.txt]

XPPAUT and .NET FILE:
____________________


	
S1: testgauss.m: Matlab file get a conservation relationship from the stoichiometric matrix (MAIN\_MODEL-1.xls.), The output from the Matlab file gives the linearly dependent variables. This is cut and pasted in the MAIN\_MODEL-1.xls file in the second sheet. This gives the conservation relationship.  
	
S2: MAIN_MODEL-1.xls: The stoichiometry matrix for MAIN\_MODEL-1.  
	
S3: MAIN_MODEL_1.NET: The .NET CRNT file for Model-1. 
	
S4: reactionparameterestimate.docx: The reaction parameter estimates are given in the file.  
	
S5: MODEL-1-MIXPAR.ode. xppaut file used for all the simulations. This contains the estimated parameters as well as CRNT parameters to simulate Figs. 2-5. 
	
S6: MAIN_MODEL-1-CRNT.ode. XPPAUT file of the primary model to get all the bifurcation diagrams with only CRNT parameters. 
	
S7: MODEL_2.NET: The .NET CRNT file for Model-2.
	
S8: Model-2.ode is the  XPPAUT file to get the bifurcation diagram given in Fig-7.  
